# Supplementary material for: Drinking Warm Water Promotes Performance by Regulating Ruminal Microbial Composition and Serum Metabolites in Yak Calves
Source: Microorganisms. 2023 Aug 16;11(8):2092. doi: 10.3390/microorganisms11082092 (PMC10459242; doi:10.3390/microorganisms11082092)
Supplement: Supplementary file 1 [file microorganisms-11-02092-s001.zip]

Archive with 4 entries (2 files):
- microorganisms-2520507-supplementary/
- microorganisms-2520507-supplementary/╨┬╜¿╬─╝■╝╨/
- microorganisms-2520507-supplementary/╨┬╜¿╬─╝■╝╨/Figure S1.pdf
- microorganisms-2520507-supplementary/╨┬╜¿╬─╝■╝╨/Table S1.csv
