# Supplementary material for: Drinking Warm Water Promotes Performance by Regulating Ruminal Microbial Composition and Serum Metabolites in Yak Calves
Source: Microorganisms. 2023 Aug 16;11(8):2092. doi: 10.3390/microorganisms11082092 (PMC10459242; doi:10.3390/microorganisms11082092)
Supplement: Supplementary file 1 [file microorganisms-11-02092-s001.zip › microorganisms-2520507-supplementary/╨┬╜¿╬─╝■╝╨/Table S1.csv]

Metabolite	Metab ID	Regulate	M/Z	Retention time	Library ID	VIP	FC(HW/CW)	P_value	Mode
THIARABINE	metab_5449	down	240.043	5.820	HMDB0258974	1.088	0.974	0.002	neg
2-(3-Carboxy-3-(methylammonio)propyl)-L-histidine	metab_5475	up	270.135	5.922	HMDB0011654	1.586	1.066	0.001	neg
Salbutamol	metab_5485	up	284.150	5.934	HMDB0001937	2.753	1.193	0.000	neg
Lubiprostone	metab_5488	down	389.218	5.934	HMDB0015180	2.791	0.859	0.000	neg
Aleuritic Acid	metab_5494	down	303.218	5.942	LMFA01050101;MJDBOTE0000482	1.026	0.967	0.017	neg
Helenalin	metab_5499	up	583.257	5.950	HMDB0253066	3.596	1.421	0.000	neg
Tricin	metab_5504	up	329.067	5.962	LMPK12110873	1.880	1.090	0.000	neg
Menthyl pyrrolidone carboxylate	metab_5579	down	299.186	6.062	HMDB0032368	1.288	0.956	0.003	neg
5-Sulfosalicylic acid	metab_5594	up	262.988	6.089	HMDB0011725	1.286	1.046	0.009	neg
1,11-Undecanedicarboxylic acid	metab_5620	down	243.160	6.136	HMDB0002327	1.395	0.956	0.000	neg
Valylvaline	metab_5707	up	237.124	6.286	HMDB0029140	1.325	1.041	0.004	neg
Lithocholic acid glycine conjugate	metab_5713	down	432.312	6.294	HMDB0000698;LMST05030009;PW_C000550	1.438	0.935	0.027	neg
NORETHINDRONE ACETATE	metab_5767	down	339.200	6.527	HMDB0255731	1.002	0.969	0.050	neg
Pentadecanal	metab_5770	up	271.228	6.542	LMFA06000083;HMDB0031078	1.390	1.047	0.001	neg
(9S,10S)-9,10-dihydroxyoctadecanoate	metab_5775	up	297.243	6.550	HMDB0059633	1.472	1.061	0.003	neg
2-Hydroxyoctadecanoic acid	metab_5806	up	299.259	6.686	HMDB0062549;HMDB0242145	1.832	1.073	0.000	neg
Isophthalic Acid	metab_5820	up	165.019	6.701	-	1.614	1.067	0.002	neg
Rubschisandrin	metab_5822	up	381.174	6.701	HMDB0257360	1.733	1.070	0.003	neg
PE-NMe(20:0/22:5(4Z,7Z,10Z,13Z,16Z))	metab_5916	up	880.608	7.432	PW_C059427;HMDB0113303	1.523	1.078	0.038	neg
SM(d18:2(4E,14Z)/16:0)	metab_5925	up	745.551	7.477	HMDB0240638	1.500	1.055	0.011	neg
1-Linoleoyl-sn-Glycero-3-Phosphocholine	metab_5927	up	564.331	7.485	LMGP01050137;HMDB0010386	1.205	1.052	0.032	neg
PE-NMe2(18:1(11Z)/18:0)	metab_6242	up	818.592	7.356	HMDB0114016;PW_C060033	1.526	1.064	0.042	neg
PC(18:0/22:4(7Z,10Z,13Z,16Z))	metab_6244	up	882.623	7.333	HMDB0008054;LMGP01010813;PW_C004103	2.396	1.136	0.002	neg
Citreoviridin	metab_6295	up	383.190	6.853	HMDB0250305	1.697	1.065	0.001	neg
PE(20:4(8Z,11Z,14Z,17Z)/18:0)	metab_6302	up	766.540	6.771	HMDB0009420;PW_C005468	1.578	1.079	0.014	neg
Demethylphylloquinone	metab_6314	up	473.283	6.717	HMDB0004649	1.015	1.021	0.002	neg
13(S)-HpODE	metab_6318	up	311.223	6.709	HMDB0003871	2.049	1.119	0.004	neg
Capric acid	metab_6326	up	209.094	6.701	HMDB0000511;LMFA01010010;PW_C000391	1.126	1.029	0.000	neg
3-Oxo-12,18-ursadien-28-oic acid	metab_6358	up	489.278	6.610	HMDB0037065	1.172	1.036	0.005	neg
Pentadecanoic acid	metab_6370	down	287.223	6.579	LMFA01010015;HMDB0000826	1.762	0.929	0.000	neg
PE-NMe2(16:0/18:1(11Z))	metab_6372	up	744.556	6.555	HMDB0113862;PW_C057695	1.418	1.055	0.038	neg
LysoPC(20:3(8Z,11Z,14Z)/0:0)	metab_6386	up	590.347	6.535	HMDB0010394	1.580	1.077	0.006	neg
PE(18:1(9Z)/0:0)	metab_6394	up	478.294	6.490	LMGP02050004	1.200	1.038	0.008	neg
(2R)-2-{[(9Z)-Hexadec-9-enoyl]oxy}-3-hydroxypropyl 2-(trimethylazaniumyl)ethyl phosphate	metab_6405	up	538.315	6.445	HMDB0245288	1.148	1.028	0.001	neg
(+/-)-6-Chlorotryptophan	metab_6408	down	237.043	6.437	HMDB0033557	1.337	0.957	0.002	neg
LysoPC(14:0/0:0)	metab_6416	up	512.299	6.400	HMDB0010379;PW_C006388	1.595	1.061	0.002	neg
PE(18:2/0:0)	metab_6427	up	476.278	6.386	-	1.040	1.037	0.046	neg
1-Isopropyl-N-((6-methyl-2-oxo-4-propyl-1,2-dihydropyridin-3-yl)methyl)-6-(2-(4-methylpiperazin-1-yl)pyridin-4-yl)-1H-indazole-4-carboxamide	metab_6444	up	586.316	6.318	HMDB0252956	1.200	1.045	0.018	neg
Deoxycholic Acid	metab_6445	down	391.285	6.318	LMST04010040;PW_C000487;HMDB0000626;MJDBOTE0000359	2.109	0.891	0.009	neg
Calcifediol lactone	metab_6452	down	427.285	6.302	HMDB0249541	1.407	0.940	0.028	neg
Gamma-Linolenic acid	metab_6464	down	323.223	6.279	PW_C001772;LMFA01030141;HMDB0003073	1.347	0.945	0.004	neg
13,14-Dihydro PGF-1a	metab_6510	down	357.265	6.207	HMDB0005076	1.397	0.952	0.005	neg
3a,7b,12a-Trihydroxyoxocholanyl-Glycine	metab_6524	down	446.291	6.192	HMDB0000331;LMST05030007	1.680	0.894	0.049	neg
Tetradecanedioic acid	metab_6547	down	257.176	6.168	HMDB0000872;LMFA01170018	1.456	0.955	0.000	neg
Dihyroxy-1H-indole glucuronide I	metab_6554	up	324.072	3.467	HMDB0059997	1.733	1.059	0.000	neg
Ipratropium bromide	metab_6571	down	313.202	6.144	HMDB0014476;HMDB0249401	2.139	0.899	0.000	neg
4-ene-Valproic acid	metab_6584	down	283.191	6.128	LMFA01030982;PW_C008639;HMDB0013897	2.627	0.846	0.000	neg
Cantharidin	metab_6589	down	177.055	6.121	HMDB0249592	1.566	0.925	0.002	neg
O-Demethylmetoprolol	metab_6603	up	298.166	6.105	HMDB0255850	1.511	1.055	0.005	neg
Pentadecenoic acid	metab_6623	down	285.207	6.074	HMDB0302623	1.922	0.923	0.000	neg
P-coumaroyltriacetic acid lactone	metab_6630	down	308.009	3.970	HMDB0304447	1.129	0.969	0.004	neg
(S)-10,16-Dihydroxyhexadecanoic acid	metab_6632	down	287.223	6.062	HMDB0037798	1.800	0.940	0.000	neg
Xi-8-Hydroxyhexadecanedioic acid	metab_6640	down	301.202	6.051	HMDB0037831	1.180	0.960	0.009	neg
3,10-Dihydroxydodecanoylcarnitine	metab_6643	down	420.260	6.046	HMDB0241292	1.126	0.957	0.050	neg
Ipomeatetrahydrofuran	metab_6714	down	301.202	5.962	HMDB0040904	1.514	0.943	0.001	neg
2-Hydroxycampholonic acid	metab_6720	down	181.086	5.950	HMDB0301821	1.612	0.928	0.004	neg
(9Z)-3-Hydroxydodecenoylcarnitine	metab_6722	up	402.250	5.942	LMFA07070024;HMDB0240760	1.823	1.126	0.030	neg
Histidylarginine	metab_6737	up	356.172	5.928	HMDB0028879	2.446	1.134	0.000	neg
Laminine	metab_6767	down	187.144	5.870	-	1.173	0.946	0.025	neg
3-Hydroxybenzoic Acid	metab_6770	down	137.024	5.860	HMDB0002466	1.994	0.923	0.000	neg
5-Phenyl-1,3-oxazinane-2,4-dione	metab_6790	down	226.027	5.787	PW_C040533;HMDB0060400	3.379	0.790	0.000	neg
P-Tolyl-ss-D-glucuronide	metab_6837	up	283.082	4.818	HMDB0256060	1.558	1.044	0.001	neg
Alpha-Hydroxyhippuric Acid	metab_6838	down	194.045	4.799	HMDB0002404	1.756	0.911	0.004	neg
Alpha-(Chloromethyl)-2-hydroxymethyl-5-nitroimidazole-1-ethanol	metab_6848	up	271.985	4.550	HMDB0247148	1.415	1.045	0.004	neg
P-Tolyl Sulfate	metab_6849	up	187.006	4.550	-	1.231	1.029	0.011	neg
(+/-)-Tryptophan	metab_6916	up	203.082	3.540	HMDB0030396	1.121	1.039	0.025	neg
3-Aminopentanedioic Acid	metab_7151	up	128.034	0.699	-	1.156	1.034	0.006	neg
Acetylglycine	metab_7170	up	116.034	0.667	HMDB0000532	1.469	1.068	0.007	neg
2-[[3-Cyclohexyl-1-[2-[3-(diaminomethylideneamino)propylcarbamoyl]piperidin-1-yl]-1-oxopropan-2-yl]amino]acetic acid	metab_7622	down	437.291	6.310	HMDB0247862	2.258	0.841	0.026	neg
(4E,15Z)-Bilirubin	metab_7748	up	583.257	6.602	HMDB0000488	2.923	1.195	0.000	neg
LysoPC(18:1(9Z)/0:0)	metab_7764	up	566.347	6.717	HMDB0002815	1.260	1.031	0.001	neg
P-Acetaminobenzoic acid	metab_8050	down	178.050	3.970	-	1.083	0.978	0.006	neg
Pseudoecgonine	metab_8374	up	230.103	3.893	HMDB0006348	1.743	1.091	0.013	neg
Sinapic acid 4-O-sulfate	metab_8375	down	324.999	3.970	HMDB0060020	1.177	0.963	0.004	neg
Kaltostat	metab_8379	down	379.091	3.970	HMDB0253761;HMDB0029940	1.630	0.925	0.007	neg
3-Methoxyanthranilate	metab_8380	down	148.040	3.977	HMDB0060374	1.219	0.955	0.004	neg
Protocatechuic Acid	metab_8399	down	153.019	4.410	HMDB0001856;MJDBOTE0000423	1.879	0.922	0.000	neg
Vanilloyl glucose	metab_8417	up	351.070	4.818	HMDB0302470	1.543	1.064	0.004	neg
2-Nitrophenyl a-D-galactopyranoside	metab_8425	up	346.078	4.894	HMDB0244855	2.113	1.101	0.001	neg
3-Methoxyphenol sulfate	metab_8426	down	203.001	4.899	HMDB0304914	1.691	0.921	0.001	neg
Suberic Acid	metab_8442	down	173.081	5.214	LMFA01170001;HMDB0000893;MJDBOTE0000630	1.058	0.969	0.008	neg
Phenylalanylarginine	metab_8474	up	342.156	5.798	HMDB0028989	1.644	1.065	0.001	neg
3-Methyl-2-Oxovaleric Acid	metab_8477	up	129.055	3.657	HMDB0000491;PW_C000373	1.060	1.028	0.030	neg
Dodecanedioic Acid	metab_8483	down	229.144	6.089	LMFA01170009;HMDB0000933;HMDB0000623;MJDBOTE0000650	1.196	0.970	0.000	neg
Pyrocatechol	metab_8488	down	109.029	3.562	HMDB0000957;PW_C000764;MJDBOTE0000665	1.706	0.934	0.000	neg
Dimethylethanolamine	metab_5	down	90.092	0.028	HMDB0032231	1.768	0.920	0.001	pos
16-Hydroxy-10-oxohexadecanoic acid	metab_514	down	269.211	6.109	HMDB0041287	2.286	0.904	0.000	pos
4-Amino-1-piperidinecarboxylic acid	metab_575	down	109.076	1.418	HMDB0060385	2.486	0.860	0.000	pos
LL-2,6-Diaminopimelic Acid	metab_576	down	155.081	1.426	HMDB0001370	2.889	0.851	0.000	pos
3-Oxo-alpha-ionol	metab_742	down	226.180	6.741	HMDB0303805	1.671	0.932	0.002	pos
Butyryl-L-carnitine	metab_776	down	232.154	2.540	HMDB0002013	1.211	0.971	0.005	pos
Coformycin	metab_787	down	267.109	2.596	HMDB0250398	1.499	0.924	0.043	pos
O-Pimeloylcarnitine	metab_824	down	304.175	2.843	HMDB0242187	2.349	0.881	0.000	pos
3-Hydroxy-2-oxoindole	metab_825	up	132.044	2.875	HMDB0240741	1.513	1.059	0.002	pos
1-Naphthylamine	metab_843	up	144.081	2.978	HMDB0243964	1.168	1.039	0.017	pos
3-Chlorotyrosine	metab_893	down	180.021	3.437	HMDB0001885	1.478	0.954	0.000	pos
3-Methylhippuric Acid	metab_898	down	211.108	3.458	HMDB0013245	1.244	0.968	0.000	pos
Metaraminol	metab_1013	down	132.081	4.705	HMDB0245769;HMDB0014748	1.461	0.938	0.004	pos
2-Amino-2-methyl-1-propanol	metab_1046	down	90.092	4.927	HMDB0244974	1.143	0.950	0.036	pos
Indole-3-acetyl-myo-inositol	metab_1152	down	320.115	5.530	HMDB0031182	1.887	0.923	0.001	pos
17-Hydroxylinolenic acid	metab_1163	down	336.253	5.664	HMDB0011108	2.421	0.870	0.001	pos
2-Hydroxydodeca-5,8-dienoylcarnitine	metab_1227	down	388.269	5.907	HMDB0241250	1.941	0.923	0.000	pos
Monocrotaline	metab_1231	up	358.186	5.915	HMDB0034363	1.817	1.092	0.003	pos
Cortolone	metab_1280	down	399.271	6.020	HMDB0003128;LMST02030227	1.803	0.947	0.000	pos
Decylamine Oxide	metab_1291	down	202.216	6.044	-	1.627	0.941	0.000	pos
Tetrahydrodeoxycortisol	metab_1292	down	383.276	6.044	LMST05030014;HMDB0005972	1.487	0.960	0.002	pos
Biliverdin	metab_1330	up	583.255	6.117	PW_C000797;HMDB0001008	1.508	1.053	0.007	pos
Hydroxytetradecadienyl-l-carnitine	metab_1388	up	370.295	6.196	HMDB0253295	2.057	1.116	0.012	pos
Dioctyl succinate	metab_1391	down	427.378	7.208	-	1.206	0.982	0.000	pos
Sphinganine	metab_1402	down	302.305	6.242	PW_C000184;LMSP01020001;HMDB0000269;HMDB0242634	1.691	0.929	0.023	pos
Jasmolone	metab_1407	down	145.101	6.273	HMDB0030039	1.246	0.962	0.010	pos
Cnidilide	metab_1412	down	159.117	6.281	HMDB0302259	1.693	0.914	0.028	pos
1-Nonanol	metab_1438	down	330.336	6.336	LMFA05000092;HMDB0031265	1.276	0.963	0.012	pos
Decyl alcohol	metab_1482	down	358.368	6.439	HMDB0011624	1.247	0.954	0.042	pos
Hippuric acid	metab_1751	down	180.065	3.425	HMDB0000714	1.383	0.969	0.000	pos
Floionolic acid	metab_1784	down	315.253	7.216	HMDB0034295	1.143	0.980	0.000	pos
DG(16:0/18:0/0:0)	metab_1815	down	638.571	7.341	PW_C003151;HMDB0007100	1.269	0.971	0.000	pos
Butylisopropylamine	metab_1832	down	116.144	7.404	-	1.069	0.982	0.000	pos
Phenylacetylglycine	metab_2013	up	194.081	3.774	HMDB0000821;MJDBOTE0000576	1.327	1.032	0.004	pos
PC(15:0/18:3(9Z,12Z,15Z))	metab_2120	up	742.538	7.657	PW_C003992;LMGP01011417;HMDB0007942	1.724	1.067	0.004	pos
PE(20:0/PGJ2)	metab_2173	down	848.538	7.594	HMDB0261850	1.076	0.981	0.002	pos
Deoxycholylcitrulline	metab_2182	up	550.387	7.586	HMDB0242436	1.114	1.037	0.039	pos
MG(0:0/18:1(11Z)/0:0)	metab_2288	down	357.299	7.216	HMDB0011536	1.205	0.976	0.000	pos
Toluene	metab_2291	down	93.070	7.216	HMDB0034168	1.194	0.962	0.005	pos
2-Phenylacetamide	metab_2299	down	118.065	7.208	HMDB0010715	1.174	0.975	0.000	pos
Peonidin 3-rutinoside	metab_2374	down	610.184	7.035	LMPK12010237;HMDB0303649	1.397	0.950	0.023	pos
LysoPC(20:2(11Z,14Z)/0:0)	metab_2383	up	548.371	7.019	HMDB0010392	1.434	1.053	0.014	pos
Cetyl recinoleate	metab_2446	down	540.535	6.821	HMDB0249839	1.157	0.978	0.001	pos
Tolmetin	metab_2477	up	299.139	6.781	HMDB0014643;PW_C009003	2.584	1.125	0.000	pos
PC(18:3(9Z,12Z,15Z)/16:0)	metab_2500	down	778.536	6.741	PW_C004247;HMDB0008199;LMGP01011677	1.216	0.970	0.017	pos
N-Acetyl-L-glutamate 5-semialdehyde	metab_2530	down	174.076	1.657	HMDB0006488	1.048	0.973	0.001	pos
FAHFA(16:0/12-O-18:0)	metab_2532	down	556.530	6.678	HMDB0112113;LMFA07090007	1.094	0.980	0.000	pos
Benzoin	metab_2547	down	251.047	6.646	HMDB0032039	1.152	0.970	0.003	pos
Palmitoylcarnitine	metab_2747	up	400.342	6.352	HMDB0240783;HMDB0000222;LMFA07070004	1.376	1.046	0.013	pos
4-[[2-Methyl-2-[4-[5-(trifluoromethyl)pyridin-2-yl]piperazin-1-yl]propanoyl]amino]adamantane-1-carboxamide	metab_2776	down	516.254	6.289	HMDB0247762	2.533	0.853	0.010	pos
Dipropyl disulfide	metab_2803	down	151.061	1.665	HMDB0031472	1.500	0.937	0.002	pos
2-Methyl-5-nitroimidazol-1-ylacetic acid	metab_2844	down	218.079	1.657	HMDB0244289	1.651	0.932	0.002	pos
4-Androstenediol	metab_2863	down	323.258	6.172	LMST02020105;HMDB0005849	1.931	0.919	0.004	pos
16-Hydroxyhexadecanoic acid	metab_2879	down	290.269	6.164	HMDB0006294	1.322	0.966	0.000	pos
Alpha-Bisabolol oxide C	metab_2930	down	271.227	6.125	HMDB0038138	1.047	0.979	0.000	pos
Caprylic acid	metab_2959	down	311.219	6.101	LMFA01010008;HMDB0304443;HMDB0303345;HMDB0000482;PW_C000366	2.259	0.910	0.000	pos
Isoetharine	metab_2966	up	542.321	6.092	HMDB0014366	1.623	1.064	0.002	pos
17alpha,21-Dihydroxypregnenolone	metab_2992	down	381.261	6.068	PW_C002914;HMDB0006764;HMDB0006762	1.763	0.942	0.002	pos
Cis-Sabinol	metab_3007	down	305.247	6.052	HMDB0302768	1.887	0.919	0.002	pos
Dactimicin	metab_3012	down	397.256	6.044	HMDB0250824	1.772	0.946	0.001	pos
Zofenoprilat	metab_3029	up	348.068	2.883	HMDB0260038	1.887	1.082	0.001	pos
Exo,exo-1,8-Epoxy-p-menthane-2,6-diol	metab_3032	down	395.240	6.020	HMDB0041376	1.766	0.943	0.001	pos
Myristic acid	metab_3037	down	246.243	6.020	PW_C000643;HMDB0000806;LMFA01010014	1.631	0.954	0.000	pos
4-(2-Methylphenyl)butan-1-ol	metab_3089	down	147.117	5.940	HMDB0246286	1.056	0.972	0.001	pos
3-hydroxytridecanoyl carnitine	metab_3098	down	374.290	5.923	HMDB0061639	1.661	0.945	0.000	pos
L-Octanoylcarnitine	metab_3121	up	288.217	5.881	LMFA07070002;HMDB0000791	1.681	1.076	0.005	pos
2-(4-Chlorophenoxy)propionic acid	metab_3187	down	242.058	5.508	HMDB0244931	1.404	0.958	0.000	pos
Alpha-Ionone	metab_3279	down	175.148	5.075	HMDB0059883	2.778	0.840	0.000	pos
Hymenoxon	metab_3310	down	300.180	4.948	HMDB0253305	2.240	0.872	0.001	pos
Hept-4-enoylcarnitine	metab_3422	down	272.185	4.211	HMDB0241682	1.294	0.964	0.002	pos
L-Hexanoylcarnitine	metab_3430	up	260.185	4.167	HMDB0000756	1.344	1.041	0.002	pos
L-Glycine	metab_3471	up	76.040	3.774	-	1.049	1.031	0.006	pos
6-Amino-5-chloropyrimidine-2,4(1H,3H)-dione	metab_3475	up	194.031	3.752	HMDB0246937	1.325	1.045	0.007	pos
3-(Cyclohexylamino)-2-hydroxy-1-propanesulfonic acid	metab_3484	up	202.090	3.638	HMDB0247339	2.260	1.124	0.003	pos
Trans-2-trans-4-Heptadien-1-ol	metab_3524	down	113.096	3.342	HMDB0032301;LMFA05000701	1.410	0.922	0.020	pos
Salidroside	metab_3539	up	333.152	3.187	HMDB0257463;MJDBOTE0000899	1.435	1.058	0.007	pos
Isovalerylcarnitine	metab_3550	down	246.170	3.112	HMDB0000688;LMFA07070076	1.107	0.972	0.025	pos
5'-Phosphoribosyl-N-formylglycinamide	metab_3582	down	359.021	2.994	PW_C001007;HMDB0001308	1.082	0.975	0.003	pos
N(6)-Methyllysine	metab_3585	up	205.092	0.539	HMDB0002038	1.153	1.032	0.003	pos
N4-Acetylcytidine	metab_3674	down	286.103	2.521	HMDB0005923	1.474	0.929	0.044	pos
Glycylglycylglycine	metab_3677	down	154.061	2.517	HMDB0029419	1.450	0.935	0.031	pos
S-Allyl-L-cysteine	metab_3866	up	162.058	1.657	-	2.267	1.142	0.000	pos
Cis-p-Coumaric acid sulfate	metab_3873	up	262.038	1.649	HMDB0240710	1.094	1.044	0.028	pos
L-Isoleucine	metab_3885	up	132.102	1.641	PW_C000112;HMDB0000557;HMDB0000172;MJDBOTE0001077	1.050	1.020	0.008	pos
Stizolamine	metab_3902	down	198.097	0.642	HMDB0302288	1.095	0.972	0.005	pos
Trimethylamine N-Oxide	metab_3976	down	76.076	0.618	HMDB0000925;MJDBOTE0000569	1.784	0.917	0.009	pos
9,10-Epoxy-18-hydroxy-octadecanoic acid	metab_4138	down	337.236	5.988	HMDB0302107	1.116	0.970	0.012	pos
11b,13-Dihydrolactucin	metab_4147	up	585.270	5.980	HMDB0303808	2.300	1.097	0.000	pos
2-Mercaptobenzothiazole	metab_4189	up	167.994	6.036	HMDB0030524	1.163	1.048	0.031	pos
Propionylcarnitine	metab_4234	down	218.139	0.681	HMDB0000824;PW_C000658;LMFA07070105	1.731	0.941	0.002	pos
2-Aminobutan-1-ol	metab_4260	up	72.081	0.665	HMDB0245012	1.033	1.027	0.012	pos
L-Carnitine	metab_4294	down	162.112	0.642	HMDB0000062;PW_C000044;MJDBOTE0000806	1.165	0.973	0.016	pos
Cytosine	metab_4299	down	112.051	0.642	HMDB0000630;MJDBOTE0000458	1.181	0.964	0.006	pos
9-(5-Hexyl-3,4-dimethylfuran-2-yl)nonanoylcarnitine	metab_4334	up	518.322	6.117	HMDB0241861	1.304	1.032	0.000	pos
MG(20:1(11Z)/0:0/0:0)	metab_4816	up	426.357	6.360	HMDB0011573	1.563	1.055	0.005	pos
PC(18:3(9Z,12Z,15Z)/18:2(9Z,12Z))	metab_4827	down	780.552	6.360	LMGP01011683;PW_C004252;HMDB0008204	1.177	0.977	0.007	pos
MJDBISSP00000002	metab_4974	down	403.361	6.352	;MJDBISSP00000002	1.010	0.986	0.000	pos
LysoPC(20:0/0:0)	metab_5005	up	552.402	6.543	HMDB0010390	1.089	1.032	0.025	pos
PC(22:5(7Z,10Z,13Z,16Z,19Z)/18:0)	metab_5039	up	836.615	6.749	HMDB0008694;PW_C004742	1.044	1.020	0.025	pos
LysoPC(22:4(7Z,10Z,13Z,16Z)/0:0)	metab_5047	up	572.371	6.781	HMDB0010401	1.481	1.052	0.022	pos
Falcarindiol	metab_5070	up	538.386	6.164	LMFA05000658;HMDB0244257;HMDB0033941	1.623	1.071	0.011	pos
Lauryldiethanolamine	metab_5103	down	274.274	6.148	-	1.159	0.980	0.001	pos
Delta-Valerolactone	metab_5109	down	83.050	7.216	HMDB0250981	1.178	0.970	0.000	pos
(+/-)-1,4-Nonanediol diacetate	metab_5113	down	245.175	7.216	HMDB0037184	1.057	0.983	0.001	pos
Cuminaldehyde	metab_5114	down	149.096	7.216	HMDB0002214	1.212	0.973	0.000	pos
PC(15:0/22:2(13Z,16Z))	metab_5118	up	822.599	7.161	LMGP01011428;HMDB0007954;PW_C004004	1.183	1.029	0.022	pos
Xi-1-Butoxy-1-methoxyethane	metab_5123	down	287.221	7.200	HMDB0037636	1.188	0.977	0.000	pos
2-Lysophosphatidylcholine	metab_5169	up	562.327	7.673	HMDB0258493	1.031	1.027	0.020	pos
3-[4-(3-Trifluoromethyl-phenyl)-piperazin-1-yl]-dihydrofuran-2-one	metab_5225	down	315.134	6.044	HMDB0249941	1.934	0.888	0.047	pos
4-Hydroxynonenal	metab_5336	down	139.112	7.208	HMDB0004362;LMFA06000051;HMDB0245269	1.072	0.982	0.001	pos
Alpha-Muricholic Acid	metab_5424	down	373.273	6.289	HMDB0000865;HMDB0000506;LMST04010066;HMDB0000364;HMDB0000415;MJDBDZS0000028	1.814	0.929	0.040	pos
Benzoic Acid	metab_5425	down	105.034	3.447	HMDB0303719;HMDB0006115;HMDB0013677;HMDB0004461;HMDB0304270;HMDB0013676;HMDB0001870;MJDBOTE0000832	1.360	0.967	0.000	pos
Deoxycholic acid glycine conjugate	metab_5427	down	414.300	6.297	HMDB0000631;PW_C000491	1.509	0.953	0.037	pos
Dodecanoic acid	metab_5428	down	218.211	5.572	HMDB0303348;HMDB0000638;PW_C000497;HMDB0303347;HMDB0002262;LMFA01010012	1.365	0.959	0.011	pos
Forskolin	metab_5430	down	411.235	6.068	HMDB0032064;HMDB0252457;LMPR0104030004;MJDBOTE0001052	1.727	0.943	0.000	pos
LysoPC(18:0/0:0)	metab_5434	up	524.371	7.609	HMDB0011149;HMDB0010384	1.079	1.017	0.002	pos
Methylnoradrenaline	metab_5435	down	148.076	4.709	HMDB0015652;HMDB0002832	1.197	0.951	0.030	pos
Ornithine	metab_5438	up	133.097	0.523	HMDB0003374;HMDB0000214;PW_C000140;MJDBOTE0000357	1.101	1.038	0.025	pos
Phenol	metab_5439	down	95.050	3.425	PW_C000153;HMDB0000228;HMDB0013674	1.267	0.968	0.000	pos
